# Supplementary material for: Phylogenetic and structural analysis of centromeric DNA and kinetochore proteins
Source: Genome Biol. 2006 Mar 22;7(3):R23. doi: 10.1186/gb-2006-7-3-r23 (PMC1557759; doi:10.1186/gb-2006-7-3-r23)
Supplement: Additional File 1 — Accession numbers of all proteins that are used in this study. [file gb-2006-7-3-r23-S1.xls]

## Sheet: Accession Numbers of Sequences
	Additional Data file 1: Accession numbers of sequences
			DNA-binding layer								Linker layer																											MT-binding protein
					CBF3						Ndc80 complex				COMA complex				MIND complex											Spc105 complex											DASH complex
	Organism	Acronym	Cse4p/CENP-A	Cbf1p	Ndc10p	Ctf13p	Cep3p	Sgt1p	Skp1p	Mif2p/CENP-C	Ndc80p/Hec1	Spc24p	Spc25p	Nuf2p/Nuf2R	Ctf19p	Okp1p	Mcm21p/Mal2	Ame1p	Mtw1p/Mis12	Nnf1p/Nnf1R	Nsl1p/Nsl1R	Dsn1p	Ctf3p/CENP-I	Mcm16p	Mcm22p	Chl4p	Iml3p	Nkp1p	Nkp2p	Spc105p	Ydr532p	Cnn1p	Slk19p	Sim4	Fta1	CENP-H/Fta3	Fta4	Stu2p	Bim1p	Bik1p	Ask1p	Dam1p	Dad1p	Dad2p	Dad3p	Dad4p	Duo1p	Hsk3p	Spc19p
	Ascomycota
	Saccharomyces cerevisiae	Sc	AAB60309.1	AAS56245.1	CAA49158.1	CAA89895.1	NP_013891	NP_014700.1	NP_010615.1	NP_012834.1	NP_012122	NP_013835.1	CAA56952.1	NP_014572.1	NP_015307.1	NP_011695.1	NP_010604.2	NP_009770.1	NP_009367.1	NP_012646.1	NP_015091.1	NP_012275.1	NP_013485.1	NP_015371.1	NP_012669.1	NP_010540	NP_009665.1	NP_010671.2	NP_013419.1	NP_011422.1	NP_010821.1	NP_116704.1	NP_014838.1					NP_013146.1	NP_010932.1	NP_009901.1	NP_012872.1	NP_011628.2	NP_010299.1	NP_013009.1	NP_631876.1	NP_710144.1	NP_011454.1	NP_690844.1	NP_010487.1
	Candida glabrata	Ca	XP_449915.1	XP_446878.1	CAG60633.1	XP_447765.1	XP_446305.1	XP_449213.1	XP_449404.1	XP_449787.1	XP_445532.1	XP_448382.1	XP_449857.1	XP_448216.1	CAG58985.1	CAG59472.1	XP_447107.1	CAG61472.1	XP_449860.1	CAG58290.1	CAG58877.1	CAG62159.1	XP_447014.1	CAG60108.1	CAG62340.1	CAG57987.1		CAG57799.1	CAG59266.1	CAG59858.1	CAG59800.1	CAG58168.1	CAG60658.1					CAG62666.1	CAG57911.1	CAG60142.2	XP_449912.1	XP_448982.1	NC_006027.1 (431539-431775)6	XP_446459.1	NC_006034.1 (699647-699366)6	XP_447104.1	XP_446271.1	NC_006027.1 (209642-209445)6	XP_446208.1
	Kluyveromyces lactis	Kl	XP_452757.1	XP_452143.1	CAG99202.1	XP_455702.1	XP_453505.1	XP_455814.1	XP_454713.1	XP_452138.1	XP_454536.1	CAG99585.1	XP_452289.1	XP_456083.1	CAH00498.1	CAG98467.1	XP_451980.1	CAH01295.1	XP_455186.1	CAG99295.1	CAH01763.1	CAH00850.1	XP_454186.1	CAG99282.1	CAH02108.1	CAH00682.1		CAG99162	CAH01872.1	CAG99894.1	CAH01085.1	CAH02627.1	CAG97821.1					XP_454685.1	XP_452044.1	CAH01112.1	XP_452761.1	CAH02431.1	XP_451841.1	CAH02939.1	CAG98272.1	XP_452950.1|	CAH01306.1	NC_006041.1 (1081938-1081744)6	CAH00991.1
	Eremothecium gossypii	Eg	NP_983029.1	NP_985961.1	NP_985870.1	NP_982901.1	NP_985350.1	NP_982680.1	NP_984392.1	NP_982961.1	NP_985828.1	NP_985750.1	NP_986227.1	NP_984846.1	NP_986637.1	NP_982404.1	NP_987015.1	NP_982693.1	NP_984463.1	NP_983098.1	NP_985410.1	NP_986913.1	NP_984902.1	NP_983025.1	NP_982874.1	NP_986416				NP_985490.1	NP_986276.1	AAS53627.1	AAG41238.1					AAS51096.1	AAS50389.1	NP_986250.1	NP_983025.1	NP_982570.1	NP_982728.1	NP_984313.1	NP_985527.1	NP_987021.1	NP_982704.1	NP_985751.1	NP_986562.1
	Candida albicans	Ca	EAK91396.1	EAK96568.1				EAK95187.1	EAK94979.1	EAL00340.1	EAK96795.1	EAL03640.1	EAK92472.1	EAK96630.1	EAL02140.1		EAK91572.1		EAK95486.1	EAK99255.1	EAL02039.1	EAK99186.1	EAK99104.1 + EAL00298.1 1			EAK93046	EAL01045.1			EAK91165.1			EAL01355.1			EAL03070.1	XP_722994.1	EAK92077.1	EAK94748.1	EAK91684.1	EAL04010.1	EAL04629.1	AACQ01000009.1 (221557-221261)6	EAK95870.1	EAK94432.1	AACQ01000108.1 (53997-53697)6	EAK92309.1|	EAL03638.1	EAK92736.1
	Debaryomyces hansenii	Dh	CAG84655.1	XP_457129.1				XP_457061.1	XP_461470.1	XP_460156.1	XP_459721.1	XP_457153.1	XP_460184.1	XP_459961.1	CAG85181.1		CAG87761.1		XP_457205.1	CAG85971.1	CAG87054.1	CAG87278.1	XP_456539.1			CAG87211.1	XP_460572.1			CAG84533.1			CAG90870.1			CAG91127.1	CAG90609.1	CAG90313.1	CAG87267.1	XP_457732.1	XP_459273.1	XP_457413.1	XP_461094.1	XP_457955.1	XP_460942.1	NC_006047.1 (301515-301788)6	XP_458081.1	XP_457155.1	XP_462231.1
	Yarrowia lipolytica	Yl	CAG83094.1	XP_503220.1				XP_505472.1	XP_499961.1	XP_505964.1	XP_500775.1	XP_503439.1	XP_500108.1	XP_499964.1			CAG82533.1		XP_505065.1	CAG82524.1	CAG82723.1	CAG79080.1	XP_501945.1			CAG83650.1				CAG81311.1			CAG77705.1	XP_503840.1	XP_504711.1	XP_500988.1	XP_504695.1	CAG80107.1	CAG84125.1	XP_501179.1	XP_500714.1	XP_505024.1	XP_500849.1	XP_500149.1		XP_501297.1	XP_501993.1	NC_006071.1 (195359-195111)6	XP_505942.1
	Fusarium graminearum	Fg	EAA67422.11	EAA75111.1				XP_386128.1	EAA76969.1	XP_381011.1	EAA76903.1	XP_385489.1	XP_381714.1	XP_385464.1			XP_388982.1		XP_382701.1	XP_386884.1	XP_390954.1	XP_390317.1	XP_387342.1			XP_385348.1				XP_380848.1			XP_390306.1	XP_381230.1	XP_384401.1	XP_380559.1	XP_382802.1	EAA69800.1	EAA75938.1	XP_386999.1	XP_389970.1	XP_388127.1	XP_380501.1	XP_381726.1|	XP_380824.1	XP_386565.1	XP_389694.1	XP_388841.1	XP_389610.1
	Magnaporthe grisea	Mg	EAA56474.11	EAA56012.1					EAA52286.1	EAA55303.1	EAA49369.1	XP_369388.1	EAA49651.1	XP_363922.1					EAA56333.1	EAA50909.1	EAA49248.1	EAA57242.1	EAA53771.1			EAA55341.1				EAA52098.1			XP_368551.1	XP_368729.1	XP_367071.1	XP_362042.1	XP_362485.1		EAA54635.1	XP_362027.1	XP_367218.1	XP_368370.1		XP_365820.1	XP_370499.1	AACU01000868.16	XP_365782.1	XP_366732.1	XP_364282.1
	Neurospora crassa	Nc	XP_322231.1	XP_331391.1				CAB88599.2	XP_331383.1	XP_330259.1	XP_323218.1	XP_324669.1	CAD70393.1	XP_326423.1			XP_331492.1		XP_326318.1	XP_327857.1	XP_331038.1	XP_326837.1	XP_323471.1			XP_322795.1				XP_330539.1			XP_326906.1	XP_331630.1	XP_328297.1	XP_322854.1	XP_326498.1	XP_323888.1	XP_322329.1	XP_327686.1	EAA32681.1	EAA29989.1	XP_322663.1	XP_328280.1	EAA27241.1	AABX01000214.16	EAA31140.1	XP_331470.1	EAA35963.1
	Aspergillus nidulans	An	EAA57894.11	EAA61249.1				EAA58998.1	EAA64413.1	XP_409252.1	EAA61047.1	XP_410361.1	XP_405529.1	XP_404303.1			XP_408972.1		EAA65989.1	XP_412400.1	XP_409133.1	XP_407324.1	XP_410737.1			XP_408497.1				XP_409358.1			XP_659028.1	XP_659692.1	XP_660762.1	XP_407023.1	XP_658615.1	EAA62681.1	EAA63433.1	XP_405612.1	XP_407520.1	XP_407847.1	XP_406823.1	XP_405535.1	XP_404280.1	AACD01000041.16	XP_409098.1	XP_412856.1	XP_408749.1
	Ustilago maydis	Um	XP_402872.1	XP_400064.1				XP_398219.1	XP_402226.1	XP_397904.1	EAK81006.1	XP_397826.1	XP_401062.1	XP_401839.1			XP_401542.1		XP_401795.1	XP_399714.1	XP_400493.1	XP_401953.1	XP_401135.1			XP_400286.1				XP_397756.1				XP_761968.1	XP_757785.1	XP_401423.1	XP_401423.1	EAK82957.1	EAK85960.1		XP_398610.1	XP_402825.1		XP_398235.1	XP_401204.1	XP_397988.1	XP_403886.1	XP_401490.1	XP_400989.1
	Crytpococcus neoformans	Cn	AAW40662.1	EAL21501.1				EAL17410.1	EAL23023.1	EAL17931.1	EAL20908.1	AAW40946.1	EAL20424.1	EAL23114.1					EAL19182.1	EAL19381.1		AAW44560.1								EAL17516.1								EAL19635.1	AAW41662.1	EAL17253.1	XP_571386.1	EAL20894.1	XP_571143.1	EAL23652.1	EAL22612.1	NC_006685.16	XP_570539.1	AAW44366.1	XP_570613.1
	Schizosaccharomyces pombe	Sp	Q9Y812	NP_593944.1				CAC22602.2	NP_595455.1	CAB52737.2	CAA20685.1	NP_596128.1	NP_588208.1	NP_594532.1			NP_594474.1		Q9Y738	NP_594562.1	NP_594061.1	NP_595459	NP_593139.1			NP_595606.1	CAB36881.1			NP_587958.1			NP_594820.1	O94494	CAB11715.1	NP_596519.1	NP_587962.1	CAA22843.1	CAA70707.1	CAB16742.1	NP_595657.1	NP_594056.1	NP_594045.1	NP_593918.1	CAE46914.1	CAI94506.1	NP_596151.1	NP_588279.1	CAI94399.2
	Chordata
	Homo sapiens	Hs	NP_001800.1	Q03701				NP_006695.1	NP_008861.2	NP_001803.1	NP_006092.1	NP_872319.1	NP_065726.1	AAK01426.1			AAH02870.1		NP_076944.1	AAH33656.2	AAF86877.1	AAH58899.14,5	NP_006724.2			AAH08972.1				NP_7334684,5				AAH08504.1	NP_201576.1	NP_075060.1		Q14008	AAC09471.1	NP_002947.1
	Mus musculus	Mm	NP_031707.1	P53569				NP_080750.1	NP_035673.2	NP_031709.1	NP_075783.1	NP_080558.1	NP_079841.1	NP_075773.1			AAH23148.1		NP_080269.1	NP_080204.1	Q8K305	BAB30906.1	XP_142130.1			NP_082407.1				NP_083893.1				NP_851406.1	BAB27928.3	NP_068686.1		XP_130287.4	AAH52405.1	NP_062739.2
	Rattus norvegicus	Rn		XP_343003.1				XP_214242.2	NP_001007609.1	NP_001004098.1	XP_217489.2	XP_343360.1	XP_215747.1	XP_222860.2					AAP78767.2	XP_238243.2			NP_037087.1			AAP92662.1				XP_230465.2				XP_215471.2	AAI03643.1	XP_345147.1		XP_230282.2	AAH81726.1	CAB92974.1
	Gallus gallus	Gg	AAP40821.1	XP_419524.1				XP_417023.1		BAA24110.1	NP_989808.1		XP_422018.1	NP_989809.1			NP_001026270.1			CO421602.13		XP_423765.1	NP_989863.1			XP_420021.1				XP_420938.1				XP_424750.1	CAG31643.1	NP_989942.1		XP_421115.11	XP_417461.1	NP_990273.1
	Xenopus laevis	Xl		AAH84984.1				AAH72118.1	AAH54184.1		AAN87031.1	AAR88649.1	AAR88650.1	AAN87032.1					AAH73368.1	AAH68880.1						AAH84956.1								AAH84426.1	BQ733613.1 + BP687489.2 3	BF047824.1 + BJ612826.1 3		CAB61894.1	AAH61382.1	AAH76824.1
	Danio rerio	Dr	AAH44483.1						NP_957037.1		AAT68080.1	AAH76486.1	CN503643.1 3	NP_956604.1			XP_693197.1		NP_956672.1	CK872315.13	CN508816.13					CAD87823.1								CK714161.1 3	AAT68143.1	XP_695744.1			NP_998805.1
	Tetraodon nigroviridis	Tn						CAF97651.1	CAG08799.1		CAG08408.1						CAG13207.1		CAF91621.1	CAG04777.1	CAF89539.1														CAG06707.1	CAG07868.1		CAF93042.1	CAF96172.1
	Nematoda
	Caenorhabditidd elegans	Ce	NP_499128.1	NP_506581.1				NP_505751.1	AAL34093.1	NP_491244.1	NP_501830.1		NP_496993.14	NP_498253.1					NP_491184.1	AAM29680.14	AAK84562.24									CAE56803.14								CAA90359.1	CAC14408.1
	Caenorhabditidd briggsae	Cb	CAE65163.1	CAE60895.1				CAE64888.1	CAE60197.1	CAE66636.1	CAE75255.1			CAE64397.1					CAE66627.1	CAE71292.14	CAE70096.14									AAA27916.34								CAE57635.1	CAE61661.1
	Arthropoda
	Drosophila melanogaster	Dm	AAM80991.1					NP_649783.2	AAF64675.1	AAF54252.3	AAL28950.1			NP_609096.2					AAL48781.1																			CAB55772.1	NP_995752.1	AAB96783.1
	Anopheles gambiae	Ag						XP_316219.1	XP_314827.1					EAA13308.2																								EAL41591.1	EAA44472.2
	Embryophyta
	Arabidopsis thaliana	At	NP_563627.1	NP_177388.1				AAL33611.1	AAM45019.1	NP_173018.2	CAB77583.1		AAM65290.1	AAL87331.1			AAK25991.1		NP_198402.1	NP_567582.1																		AAM94170.1	AAM61163.1
	Oryza sativa	Os	AAR85315.1	XP_450048.1				NP_917765.1	AAQ01198.1	NP_917697.1	XP_482865.1		AAK73155.1	XP_480216.1			CAD40217.2			XP_480213																		BAD82281.1	AAM93680.1
	Zea mays	Zm	AAM74226.1							AAD39434.2
	Apicomplexa
	Giardia lamblia	Gl											EAA36951.1							EAA36910.1																		EAA41002.1	EAA41245.1
	Plasmodium falciparum	Pf		NP_705122.1					NP_705553.1		NP_703822.1		NP_705345.1	NP_473277.1																									NP_473194.1
	Cryptosporidium	Cp	EAK87944.1								EAK90017.1		EAK87313.1	EAK89242.1							XP_409133.1																	EAK88088.1	EAK90260.1
	Microspora
	Encephalitozoon cuniculi	Ec	???					NP_597003.1	NP_597541.1	NP_597530.1	NP_586196.1	NP_584673.1	NP_586429.1	CAD27141.1					NP_585990.1	NP_584548.1										NP_597231.1								CAD26100.1	NP_586715.1
	1 Database contains only protein fragment.
	2 Metazoan orthologs are only known to function as transcriptional regulators.
	3 Expressed sequence tags (EST) from database of GenBank+EMBL+DDBJ sequences from EST Divisions.
	4 Described in Cheeseman et al. 2004
	5 Described in Obuse et al. 2004
	6 Found by tblastn on NCBI fungal genome.
[truncated: 15 more columns]
